# Supplementary material for: Are Genetic Modifiers the Answer to Different Responses to Hydroxyurea Treatment?—A Pharmacogenetic Study in Sickle Cell Anemia Angolan Children
Source: Int J Mol Sci. 2023 May 15;24(10):8792. doi: 10.3390/ijms24108792 (PMC10218819; doi:10.3390/ijms24108792)
Supplement: Supplementary file 1 [file ijms-24-08792-s001.zip]

Archive with 2 entries (2 files):
- ijms-2316219-supplementary/Supplementary Table S1.pdf
- ijms-2316219-supplementary/Supplementary Table S2.pdf
